# Supplementary material for: Novel 14q32.2 paternal deletion encompassing the whole DLK1 gene associated with Temple syndrome
Source: Clin Epigenetics. 2024 May 7;16:62. doi: 10.1186/s13148-024-01652-8 (PMC11077747; doi:10.1186/s13148-024-01652-8)
Supplement: Supplementary file 1 — Additional file1: Supplementary table 1. Pyrosequencing results for the affected family and controls. [file 13148_2024_1652_MOESM1_ESM.xlsx]

## Sheet: Pyro per CpG
Imprinted DMR	Position_GRCh37/hg19	Modification		I.1	I.2	II.1	II.2	II.3	III.1	III.2 (index case)	pat(UPD)14	mat(UPD)14	Av. controls
DLK1:Int1-DMR	chr14:g.101194748	bismet		78	62.6	33.2	32.6	77.4	93	89.9	50.5	84	72.1
MEG3/DLK1:IG-DMR	chr14:g.101275704	bismet		56.1	55.4	55	53.4	56.4	52.5	55.2	90.8	23.4	54.9
MEG3/DLK1:IG-DMR	chr14:g.101275707	bismet		70.5	66.7	73.3	67.1	73.3	73	74.6	92.1	25	56.8
MEG3/DLK1:IG-DMR	chr14:g.101275712	bismet		58.6	58.8	58.6	56.6	59.8	60	58.6	92.2	26.6	65.1
MEG3:TSS-DMR	chr14:g.101292195	bismet		56.6	61.7	62.3	51.9	60.3	65	62.6	92.1	20.2	55.7		* Note, this CpG is 96 bp upstream of the Hha1 site in the MEG3 MLPA probe 15754-L18942 in kit ME032
MEG3:TSS-DMR	chr14:g.101292200	bismet		59.6	62.9	63.7	54.5	62.1	54	63.5	93.1	21.8	58.2
MEG3:TSS-DMR	chr14:g.101292208	bismet		55.4	59.6	59.8	49.7	58.8	66	59.7	94	24	55.2
MEG8:TSS-DMR	chr14:g.101370936	bismet		38.4	17.2	22.3	25.2	46.6	75	50.36	18.8	69.2	42.6		* Note, despite not beimng used, this is the first Hha1 site in the MEG8 MLPA probe 22735-L32029 in kit ME034
MEG8:Int2-DMR	chr14:g.101370939	bismet		45.4	13.2	17.8	17.8	42	80	49.2	21.2	71.2	38.9
MEG8:TSS-DMR	chr14:g.101370956	bismet		47.4	15.6	19.4	20.1	44.8	85	47.2	26	69.6	40.2
Recommended nomenclature suggested by Human Genome Variation Society and the European Network for Human Congenital Imprinting Disorders.

## Sheet: Pyro per region
Imprinted DMR	Position_GRCh37/hg19	Modification		I.1	I.2	II.1	II.2	II.3	III.1	III.2 (index case)	pat(UPD)14	mat(UPD)14	Av. controls
DLK1:Int1-DMR	chr14:g.101194748	bismet		78	62.6	33.2	32.6	77.4	93	89.9	50.5	84	72.1
MEG3/DLK1:IG-DMR	chr14:g.101275704-101275712	bismet		61.7	60.3	62.3	59	63.2	61.8	62.8	91.7	25	58.9
MEG3:TSS-DMR	chr14:g.101292195-101292208	bismet		57.2	61.5	61.9	52	60.4	61.8	62	93.1	22	56.4
MEG8:TSS-DMR	chr14:g.101370936-101370956	bismet		43.7	15.3	19.8	21	44.5	80	58.9	22	70	40.6
Recommended nomenclature suggested by Human Genome Variation Society and the European Network for Human Congenital Imprinting Disorders.

## Sheet: Pyro PCR info
DMR	Forward primer	Reverse primer	Pyroseq primer	Coordinates of amplicon (GRCh37/hg19)
IG-DMR	[BIO]-ATTATTGAATTGGGTTTGTTAGTAG	CAAAACAACTCAAATCCTTTATAAC	TTAAAATATATCAAAAAACC	chr14: 101275678-101275773
MEG3 DMR	TTGTGTTTGAATTTATTTTGTTT	[BIO]-CCCCAAATTCTATAACAAATTACTCT	use F	chr14: 101292170-101292336
DLK1 DMR	GGTTTGGTGGGGTGAATTGT	[BIO]-ACTCCCCAAACTTCTAC	GTATTTTAGGGGTTGAATG	chr14: 101194691-101194853
MEG8 DMR	GATATTAGTTAAGAGTTTGTG	[BIO]-CTAAAAATACTCCCTCCCTCATCTC	GGAGGGGGATAGTTAAGAGG	chr14: 101370834-101381193
